# Supplementary material for: Association of Vitamin D Deficiency with Mortality and Cardiorenal Events in Sjögren’s Syndrome and Osteoporosis
Source: J Clin Med. 2026 Feb 12;15(4):1430. doi: 10.3390/jcm15041430 (PMC12942526; doi:10.3390/jcm15041430)
Supplement: Supplementary file 1 [file jcm-15-01430-s001.zip]

Archive with 1 entries (1 files):
- jcm-4121286-supplementary.pdf
